# Supplementary material for: Calmodulin-like proteins localized to the conoid regulate motility and cell invasion by Toxoplasma gondii
Source: PLoS Pathog. 2017 May 5;13(5):e1006379. doi: 10.1371/journal.ppat.1006379 (PMC5435356; doi:10.1371/journal.ppat.1006379)
Supplement: S4 Table — (XLSX) [file ppat.1006379.s005.xlsx]

## Sheet: Sheet1
	S4. Table. List of MS hits identified in biotinylation by BirA fusion proteins.
Accession Number ¹	Annotation for MS hits ³	Protein length	Rank 4	CaM1-BirA NSAF (average)	CaM1-BirA	CaM1-BirA		Rank 4	CAM2-BirA NSAF (average)	CaM2-BirA	CaM2-BirA		Rank 4	CaM3-BirA NSAF (average)	CaM3-BirA	CaM3-BirA		kuo80KO ²	ku80KO
TGME49_256030	hypothetical protein (DCX)	256	1	0.0775388	0.114234	0.0408432		6	0.0396641	0.0443678	0.0349603		1	0.17538	0.172401	0.17836		0	0
TGME49_266630	hypothetical protein	582	10	0.0266037	0.0452227	0.00798462			0.00583711	0.00936756	0.00230666		2	0.107663	0.122343	0.0929826		0	0
TGME49_245640	hypothetical protein	416	2	0.0754022	0.101932	0.0488722		9	0.0276111	0.0240269	0.0311954		3	0.106491	0.110336	0.102646		0	0
TGME49_222350	hypothetical protein	410	5	0.0452633	0.0820258	0.0085007			0.00219956	0.00221623	0.00218289		4	0.0637233	0.0717635	0.0556832		0	0
TGME49_226040	EF hand domain-containing protein (CaM3)	169		0	0	0			0	0	0		5	0.0409053	0.0417842	0.0400265		0	0
TGME49_315780	myosin regulatory light chain, putative (MLC7)	206	7	0.0354903	0.0709806	0			0	0	0		6	0.0402976	0.0457057	0.0348896		0	0
TGME49_258090	hypothetical protein	954	4	0.0615393	0.101158	0.02192		11	0.0201074	0.0228592	0.0173556		7	0.0398638	0.0376269	0.0421007		0	0
TGME49_234270	hypothetical protein	2214	11	0.0243095	0.0310404	0.0175786		19	0.0117037	0.0108759	0.0125314		8	0.0277326	0.0308317	0.0246335		0	0
TGME49_320030	hypothetical protein	752		0.00680545	0.0136109	0			0.000297535	0	0.000595069		9	0.0277	0.0250409	0.0303592		0	0
TGME49_263520	microtubule associated protein SPM1 (SPM1)	351		0	0	0			0.000647189	0.00129438	0		10	0.0224949	0.0100591	0.0349305		0	0
TGME49_278780	hypothetical protein	433		0.0148491	0.0270152	0.00268306			0.000524627	0.00104925	0		12	0.0224834	0.0244625	0.0205043		0	0
TGME49_243250	myosin H	1513	9	0.0297209	0.0463884	0.0130535		16	0.0129313	0.00870818	0.0171544		13	0.022396	0.024114	0.0206779		0	0
TGME49_234250	hypothetical protein	2276		0.0123252	0.0218431	0.00280742			0.00344224	0.000199616	0.00668486		14	0.016915	0.0152545	0.0185756		0	0
TGME49_225020	hypothetical protein	1010		0.00810131	0.0144772	0.00172539			0.00201408	0.00269897	0.00132919		15	0.0160734	0.0145658	0.017581		0	0
TGME49_235380	hypothetical protein	583		0	0	0			0	0	0		16	0.0144742	0.0100937	0.0188547		0	0
TGME49_250820	hypothetical protein	1156		0.00176737	0.00252976	0.00100498			0.00604741	0.00628826	0.00580656		17	0.0135986	0.0147624	0.0124347		0	0
TGME49_244470	hypothetical protein (RNG2)	2595		0.0144882	0.0146502	0.0143262			0.00668518	0.00612772	0.00724265		18	0.013256	0.0131525	0.0133595		0	0
TGME49_315510	hypothetical protein	460		0.0031787	0.00635739	0			0	0	0		19	0.0131901	0.0153511	0.0110291		0	0
TGME49_233460	SAG-related sequence SRS29B (SRS29B)	336		0.00432203	0	0.00864407			0.0059932	0	0.0119864		20	0.0121746	0.0105082	0.013841		0	0
TGME49_273760	heat shock protein HSP70 (HSP70)	674	6	0.0383965	0.0130166	0.0637763		10	0.0227563	0.0242667	0.0212459			0.0120029	0.0139694	0.0100363		0	0
TGME49_246720	hypothetical protein	502	19	0.0160201	0.0320402	0			0.00269468	0.0027151	0.00267426			0.0112614	0.00820562	0.0143173		0	0
TGME49_257300	hypothetical protein	1152		0.0142141	0.027924	0.000504237			0.00155379	0	0.00310758			0.0104618	0.0117488	0.00917492		0	0
TGME49_226990	hypothetical protein	676		0.00882993	0.00648905	0.0111708			0.00299909	0.00268832	0.00330985			0.00860787	0.00783453	0.00938121		0	0
TGME49_227000	hypothetical protein	1082		0	0	0			0	0	0			0.00806293	0.00870182	0.00742405		0	0
TGME49_255895	hypothetical protein	556		0.0123567	0.0236687	0.00104475			0.0032501	0.00408567	0.00241453			0.00803551	0.00846705	0.00760396		0	0
TGME49_201760	hypothetical protein	336		0	0	0			0	0	0			0.00741361	0.00350274	0.0113245		0	0
TGME49_266960	beta tubulin	449	8	0.0311161	0.0195394	0.0426928			0.00804924	0.0101186	0.00597985			0.00704292	0.00655301	0.00753283		0	0
TGME49_286590	microtubule associated protein SPM2 (SPM2)	357		0.00162712	0	0.00325424			0	0	0			0.00697751	0.0032967	0.0106583		0	0
TGME49_316400	alpha tubulin TUBA1 (TUBA1)	453	12	0.0231034	0.00645563	0.0397513			0.00945993	0.0100293	0.00889057			0.00679786	0.00519612	0.0083996		0	0
TGME49_231770	alpha-tubulin I, putative	459	13	0.0228014	0.00637124	0.0392316			0.00933627	0.00989818	0.00877436			0.006709	0.00512819	0.00828981		0	0
TGME49_297180	hypothetical protein	871		0.00671504	0.0134301	0			0	0	0			0.00633308	0.00878299	0.00388317		0	0
TGME49_308860	hypothetical protein	654		0.00356808	0.00447156	0.00266459			0.00311042	0.00416813	0.00205272			0.0056084	0.00539872	0.00581807		0	0
TGME49_249630	glutathione S-transferase, N-terminal domain-containing protein	438		0	0	0			0	0	0			0.00558279	0.00537407	0.00579151		0	0
TGME49_288360	tryptophanyl-tRNA synthetase (TrpRS2)	689	20	0.015815	0.00212221	0.0295078			0.0055553	0.0046158	0.00649481			0.0053235	0.00512447	0.00552253		0	0
TGME49_220370	hypothetical protein	1207		0	0	0			0	0	0			0.00527776	0.00390032	0.0066552		0	0
TGME49_293540	hypothetical protein	713		0.00615232	0.0123046	0			0	0	0			0.00484783	0.00495198	0.00474368		0	0
TGME49_237560	iron-sulfur cluster protein ISCU (ISCU)	219		0	0	0			0	0	0			0.00461754	0.00537407	0.003861		0	0
TGME49_250770	eukaryotic initiation factor-4A, putative	412	14	0.0225585	0	0.045117			0.00492083	0.00441094	0.00543073			0.00439585	0.00571321	0.0030785		0	0
TGME49_267330	fumarate hydratase	776		0	0	0			0	0	0			0.0043475	0.00379163	0.00490338		0	0
TGME49_230340	hypothetical protein	949		0.00184683	0.00308156	0.000612098			0.00831678	0.00861736	0.00801619			0.00422321	0.00310042	0.00534601		0	0
TGME49_301420	hypothetical protein	263		0	0	0			0	0	0			0.00384502	0.00447498	0.00321506		0	0
TGME49_221380	alba 1	247	15	0.022463	0.035519	0.00940698			0.00454311	0.00183938	0.00724684			0.00375871	0.00238243	0.00513498		0	0
TGME49_235470	myosin A	831	16	0.0206209	0	0.0412419			0.00595638	0.00437378	0.00753898			0.00370569	0.00283254	0.00457884		0	0
TGME49_313380	hypothetical protein	274		0.00424001	0	0.00848002			0.00575355	0.00497438	0.00653273			0.00369066	0.00429533	0.00308599		0	0
TGME49_252880	hypothetical protein	3168		0.000461553	0.000923106	0			7.0627e-05	0	0.000141254			0.00367356	0.00334352	0.0040036		0	0
TGME49_319920	2-oxo acid dehydrogenases acyltransferase (catalytic domain) domain-containing protein	669		0.000868283	0	0.00173657			0	0	0			0.00346295	0.00439806	0.00252783		0	0
TGME49_211680	protein disulfide isomerase	471		0.0117163	0	0.0234326		15	0.0133811	0.0106106	0.0161515			0.00322051	0.00374815	0.00269287		0	0
TGME49_313780	hypothetical protein	463		0.00157905	0.0031581	0			0	0	0			0.00309724	0.00254194	0.00365253		0	0
TGME49_248700	alveolin domain containing intermediate filament IMC12 (IMC12)	277		0.00104852	0	0.00209705			0.00407575	0.0049205	0.00323099			0.00258849	0.00212441	0.00305256		0	0
TGME49_225690	hypothetical protein	1816		0	0	0			0	0	0			0.00229819	0.00226829	0.00232808		0	0
TGME49_205250	rhoptry protein ROP18 (ROP18)	554		0.00262131	0	0.00524261			0	0	0			0.00220691	0.00212441	0.00228942		0	0
TGME49_260170	elongation factor EF-G, putative	883		0	0	0			0	0	0			0.00219665	0.0019993	0.002394		0	0
TGME49_275670	alveolin domain containing intermediate filament IMC15 (ALV5)	692		0	0	0			0	0	0			0.00219199	0.00255113	0.00183286		0	0
TGME49_313240	ethylene-responsive RNA helicase, putative	784		0	0	0			0	0	0			0.00209874	0.00150117	0.0026963		0	0
TGME49_267370	kinesin motor domain-containing protein	2395		0	0	0			0	0	0			0.00207656	0.00221133	0.00194179		0	0
TGME49_288830	NADH dehydrogenase (NDH2-II)	657		0.00199693	0.00222557	0.00176828			0.000345759	0.000691517	0			0.00186093	0.00179136	0.0019305		0	0
TGME49_306220	hypothetical protein	675		0.00839791	0.00216622	0.0146296		4	0.0464143	0.0450961	0.0477325			0.00181131	0.00174359	0.00187902		0	0
TGME49_268650	chaperone clpB protein, putative	1020		0	0	0			0	0	0			0.0014059	0.00115384	0.00165796		0	0
TGME49_249850	GAP40 protein (GAP40)	385		0.00301757	0	0.00603513			0.00469365	0.00590035	0.00348695			0.0013133	0.00152847	0.00109813		0	0
TGME49_230850	hypothetical protein	476		0.00061017	0	0.00122034			0.00523521	0.00859021	0.00188022			0.00106223	0.00123626	0.000888193		0	0
TGME49_275690	ClpB, putative	1022		0	0	0			0	0	0			0.000989472	0.00115159	0.000827358		0	0
TGME49_224850	polyadenylate binding protein, putative	768		0.00453814	0	0.00907627			0.0020527	0.00177471	0.00233069			0.000933607	0.000766224	0.00110099		0	0
TGME49_291880	hypothetical protein	783		0.0140057	0.0280115	0			0.0014375	0.00116048	0.00171453			0.000915722	0.000751546	0.0010799		0	0
TGME49_311230	hypothetical protein	4690		0.000155885	0.00031177	0			0.00139371	0.0013562	0.00143121			0.000880129	0.00112924	0.000631015		0	0
TGME49_278870	myosin F	1953		0.00133844	0	0.00267687			0.00161791	0.00186104	0.00137478			0.000691849	0.000301311	0.00108239		0	0
TGME49_255160	hypothetical protein	1159		0.0124864	0.0239705	0.00100238			0.000772204	0	0.00154441			0.000618646	0.000507731	0.00072956		0	0
TGME49_226030	AGC kinase	343		0.00931442	0	0.0186288			0.00329149	0.0039737	0.00260928			0.000616298	0	0.00123259		0	0
TGME49_236040	fructose-1,6-bisphosphate aldolase	433	17	0.0167691	0	0.0335382			0.00573143	0.00629552	0.00516735			0.000488199	0	0.000976397		0	0
TGME49_289650	PEP-carboxykinase I	677		0.0038611	0	0.0077222			0.00233367	0.00268435	0.00198298			0.000434609	0.000869218	0		0	0
TGME49_201680	eukaryotic initiation factor-3 subunit 10, putative	1033		0.0022493	0	0.0044986			0.00305222	0.00263888	0.00346557			0.000409274	0	0.000818548		0	0
TGME49_230210	alveolin domain containing intermediate filament IMC10 (ALV12)	560		0.000518644	0	0.00103729			0.00282124	0.00324519	0.00239728			0.000377482	0	0.000754964		0	0
TGME49_216670	FUSE-binding protein 2 / KH-type splicing regulatory protein (FUBP2)	941		0.00154326	0	0.00308651			0.00119977	0.00144844	0.000951099			0.000224644	0	0.000449288		0	0
TGME49_305340	corepressor complex CRC230 (CRC230)	1916		0	0	0			0.00611881	0.00616518	0.00607244			0.000110329	0	0.000220658		0	0
TGME49_246930	calmodulin CAM1 (CAM1)	179	3	0.0689873	0.00816872	0.129806		8	0.0302095	0.0279195	0.0324994			0	0	0		0	0
TGME49_232340	protein phosphatase 2C domain-containing protein	546	18	0.0162334	0.00267802	0.0297888		3	0.0519279	0.0391087	0.064747			0	0	0		0	0
TGME49_262620	RNA recognition motif-containing protein	293		0.0143904	0.00499044	0.0237904			0.00613243	0.00310121	0.00916366			0	0	0		0	0
TGME49_247510	fructose-bisphospatase II	381		0.0114347	0	0.0228693			0.00474293	0.00596229	0.00352356			0	0	0		0	0
TGME49_223940	GAP45	245		0.00592736	0	0.0118547		14	0.0138522	0.0203983	0.007306			0	0	0		0	0
TGME49_209600	hypothetical protein	451		0.00579594	0	0.0115919			0.0019996	0.00201475	0.00198444			0	0	0		0	0
TGME49_209420	hypothetical protein	250		0.00524793	0.0058488	0.00464705		18	0.0117305	0.0127211	0.0107398			0	0	0		0	0
TGME49_287500	T complex chaperonin, putative	556		0.00522376	0	0.0104475		13	0.0157866	0.012257	0.0193162			0	0	0		0	0
TGME49_278530	multiprotein bridging factor type 1 family transcriptional co-activator, putative	144		0.00507709	0.0101542	0			0.00941768	0.0126202	0.00621517			0	0	0		0	0
TGME49_205380	fructose-bisphospatase I	388		0.00449135	0	0.0089827		12	0.0191973	0.0222479	0.0161466			0	0	0		0	0
TGME49_272910	T-complex protein 1 delta subunit	542		0.00375108	0	0.00750216			0.00207669	0.00167648	0.00247689			0	0	0		0	0
TGME49_260440	nuclear factor NF3	311		0.00373557	0	0.00747114			0.00363017	0.00438257	0.00287776			0	0	0		0	0
TGME49_270770	PWI domain-containing protein	779		0.00372838	0	0.00745676		5	0.0423248	0.0519064	0.0327433			0	0	0		0	0
TGME49_250340	centrin 2	170		0.00341695	0	0.0068339			0.00662097	0.00534502	0.00789692			0	0	0		0	0
TGME49_276140	ADP ribosylation factor ARF1 (ARF1)	554		0.00341672	0.00263935	0.00419409			0.00162783	0.00164017	0.00161549			0	0	0		0	0
TGME49_249270	protein disulfide isomerase-related protein (provisional), putative	547		0.00318582	0	0.00637164			0.00370012	0.00249174	0.00490851			0	0	0		0	0
TGME49_232440	Brf1p family coiled coil protein	468		0.00280338	0.00312436	0.0024824			0.00289045	0.00291235	0.00286854			0	0	0		0	0
TGME49_267500	hypothetical protein	230		0.00252557	0	0.00505114		20	0.00983209	0.0138273	0.00583685			0	0	0		0	0
TGME49_294620	eukaryotic initiation factor-3, subunit 8, putative	971		0.0020938	0	0.00418761			0.00186454	0.00280737	0.000921714			0	0	0		0	0
TGME49_286580	hypothetical protein	955		0.00182476	0	0.00364952			0.0023572	0.00190294	0.00281147			0	0	0		0	0
TGME49_268200	RNA recognition motif-containing protein	648		0.00179284	0	0.00358569			0.0013917	0.00140224	0.00138115			0	0	0		0	0
TGME49_321620	dynamin-related protein DRPB (DRPB)	860		0.00135089	0	0.00270177			0.00760453	0.0079243	0.00728476			0	0	0		0	0
TGME49_216080	apical complex lysine methyltransferase	709		0.00122894	0	0.00245789			0.00159236	0.0019224	0.00126232			0	0	0		0	0
TGME49_295360	hypothetical protein	268		0.00108373	0	0.00216747			0.003365	0.0033905	0.00333949			0	0	0		0	0
TGME49_216000	alveolin domain containing intermediate filament IMC3 (ALV3)	538		0.00107971	0	0.00215941			0.00461284	0.00506684	0.00415885			0	0	0		0	0
TGME49_318710	ATP-binding cassette sub-family F member 1	811		0.00107438	0	0.00214876			0.00306428	0.00392144	0.00220711			0	0	0		0	0
TGME49_288630	nucleosome assembly protein (NAP), putative	281		0.0010336	0	0.00206719			0.00481398	0.00485046	0.0047775			0	0	0		0	0
TGME49_305190	CorA family Mg2+ transporter protein	846		0.000864185	0.00172837	0			0.00347049	0.00429623	0.00264475			0	0	0		0	0
TGME49_266640	Acetyl-coenzyme A synthetase 2, putative	714		0.00081356	0	0.00162712			0.00440154	0.00190894	0.00689414			0	0	0		0	0
TGME49_243960	nuclear transport factor 2 (ntf2) domain-containing protein	797		0.000728835	0	0.00145767			0.00255234	0.00342027	0.00168441			0	0	0		0	0
TGME49_313080	hypothetical protein	455		0.000638331	0	0.00127666			0.00543929	0.00399408	0.0068845			0	0	0		0	0
TGME49_283850	peptidyl-prolyl cis-trans isomerase	503		0.000577417	0	0.00115483			0.00403058	0.00361293	0.00444823			0	0	0		0	0
TGME49_297720	trehalose-phosphatase	1222		0.000475353	0	0.000950706			0.00664467	0.007064	0.00622534			0	0	0		0	0
TGME49_231970	pre-mRNA processing splicing factor PRP8 (PRP8)	2538		0.000457748	0	0.000915495			0.000623841	0.000895048	0.000352634			0	0	0		0	0
TGME49_294670	translation initiation factor 3 subunit	4277		0.000135815	0	0.00027163			0.000263167	0.000212451	0.000313883			0	0	0		0	0
TGME49_298610	GYF domain-containing protein	2331		0.000124599	0	0.000249198			0.00311264	0.00545738	0.000767897			0	0	0		0	0
TGME49_262010	calmodulin CAM2 (CAM2)	142		0	0	0		1	0.1953	0.198368	0.192233			0	0	0		0	0
TGME49_254520	mediator complex subunit MED11 (MED11)	153		0	0	0		2	0.0634189	0.0712669	0.0555709			0	0	0		0	0
TGME49_293580	prefoldin subunit protein	170		0	0	0		7	0.0330646	0.0213801	0.0447492			0	0	0		0	0
TGME49_203220	DEAD/DEAH box helicase domain-containing protein	1144		0	0	0		17	0.0121918	0.00873705	0.0156466			0	0	0		0	0
TGME49_235340	hypothetical protein	720		0	0	0			0.00969047	0.00757211	0.0118088			0	0	0		0	0
TGME49_315110	prefoldin, alpha subunit protein	178		0	0	0			0.00761879	0.0102096	0.005028			0	0	0		0	0
TGME49_216900	cytokine induced apoptosis inhibitor 1 family protein	443		0	0	0			0.00660448	0.00512784	0.00808112			0	0	0		0	0
TGME49_260540	alveolin domain containing intermediate filament IMC14 (ALV9)	733		0	0	0			0.004616	0.00495854	0.00427346			0	0	0		0	0
TGME49_212260	Sjogren's syndrome/scleroderma autoantigen 1 (Autoantigen p27) protein	351		0	0	0			0.00320674	0.00258875	0.00382472			0	0	0		0	0
TGME49_312110	apicoplast-associated thioredoxin family protein Atrx1	790		0	0	0			0.00315438	0.00517587	0.00113289			0	0	0		0	0
TGME49_285268	DnaJ domain-containing protein	432		0	0	0			0.00313131	0.00315504	0.00310758			0	0	0		0	0
TGME49_293180	NADP-specific glutamate dehydrogenase	578		0	0	0			0.00234627	0.00314413	0.00154842			0	0	0		0	0
TGME49_305610	hypothetical protein	481		0	0	0			0.00187488	0.00188909	0.00186067			0	0	0		0	0
TGME49_315270	hypothetical protein	780		0	0	0			0.00173427	0.00174741	0.00172112			0	0	0		0	0
TGME49_311400	WD domain, G-beta repeat-containing protein	1585		0	0	0			0.00113794	0.00114656	0.00112932			0	0	0		0	0
TGME49_203780	hypothetical protein	1475		0	0	0			0.000763095	0.000616036	0.000910154			0	0	0		0	0
TGME49_203980	hypothetical protein	1919		0	0	0			0.000469942	0.000473503	0.000466381			0	0	0		0	0
TGME49_291180	hypothetical protein	5354		0	0	0			0.00046161	0.000254572	0.000668647			0	0	0		0	0
TGME49_304650	histidine acid phosphatase superfamily protein	2917		0	0	0			0.00030916	0.000311503	0.000306817			0	0	0		0	0
	¹ Mass-spectrometry hits with 99.9% confidence of proteins for either CaM1-BirA, CaM2-BirA or CaM3-BirA lines were exported for analyses. Nornalized Spectra Abundance Factors (NSAFs) were calculated as follows - spectral counts were divided by protein length (amino acid), defining Spectra Abundance Factor (SAF), and SAF values were then nornalized against the sum of SAFs for a puticular run (remo…
	² Mass-Spectrometry hits with 0 spectral counts identified in the controls were analysed and shown.
	³ Mass-Spectrometry hits with spectral counts at least 2 on both replicates of the CaM1-BirA, CaM2-BirA or CAM3-BirA line were analyzed and shown. Cytoskeletal or apical proteins shown in red.
	4 Ranking was based on the average of NSAFs of the two replicates.
